# Supplementary material for: Privacy-preserving solution for vehicle parking services complying with EU legislation
Source: PeerJ Comput Sci. 2022 Dec 15;8:e1165. doi: 10.7717/peerj-cs.1165 (PMC10280278; doi:10.7717/peerj-cs.1165)
Supplement: Supplemental Information 1 [file peerj-cs-08-1165-s001.zip]

Archive with 14 entries (13 files):
- RawData/
- __MACOSX/._RawData
- RawData/Figure 15 - Authorization token vs BIEX token size.csv
- __MACOSX/RawData/._Figure 15 - Authorization token vs BIEX token size.csv
- RawData/Figure 13 - MC-SSE vs BIEX search duration.csv
- __MACOSX/RawData/._Figure 13 - MC-SSE vs BIEX search duration.csv
- RawData/Fig-11-rev.-complexity.xlsx
- __MACOSX/RawData/._Fig-11-rev.-complexity.xlsx
- RawData/Tab-2-MCL_measurements.xlsx
- __MACOSX/RawData/._Tab-2-MCL_measurements.xlsx
- RawData/Tab-3-comp.-complexity.xlsx
- __MACOSX/RawData/._Tab-3-comp.-complexity.xlsx
- RawData/Figure 14 - Authorization token vs BIEX token creation time.csv
- __MACOSX/RawData/._Figure 14 - Authorization token vs BIEX token creation time.csv
