# Supplementary material for: Privacy-preserving solution for vehicle parking services complying with EU legislation
Source: PeerJ Comput Sci. 2022 Dec 15;8:e1165. doi: 10.7717/peerj-cs.1165 (PMC10280278; doi:10.7717/peerj-cs.1165)
Supplement: Supplemental Information 1 [file peerj-cs-08-1165-s001.zip › RawData/Figure 15 - Authorization token vs BIEX token size.csv]

keyword_count	token_size_kilobytes	token_type
1	0.4453125	Authorization token
1	0.216796875	BIEX token
5	8.6796875	Authorization token
5	4.16796875	BIEX token
10	33.7548828125	Authorization token
10	16.50390625	BIEX token
15	75.5146484375	Authorization token
15	37.1865234375	BIEX token
20	138.0	Authorization token
20	67.955078125	BIEX token
25	214.7041015625	Authorization token
25	106.134765625	BIEX token
30	308.087890625	Authorization token
30	152.6640625	BIEX token
35	417.8095703125	Authorization token
35	207.396484375	BIEX token
40	542.55078125	Authorization token
40	269.7431640625	BIEX token
45	684.7998046875	Authorization token
45	340.7626953125	BIEX token
50	842.208984375	Authorization token
50	419.458984375	BIEX token
55	1024.1865234375	Authorization token
55	509.859375	BIEX token
60	1225.98828125	Authorization token
60	610.0400390625	BIEX token
65	1444.3828125	Authorization token
65	718.517578125	BIEX token
70	1675.5986328125	Authorization token
70	833.8759765625	BIEX token
75	1919.3466796875	Authorization token
75	955.8212890625	BIEX token
80	2180.1845703125	Authorization token
80	1086.2734375	BIEX token
85	2455.890625	Authorization token
85	1224.271484375	BIEX token
90	2745.5302734375	Authorization token
90	1369.40625	BIEX token
95	3048.6416015625	Authorization token
95	1521.4599609375	BIEX token
100	3368.2841796875	Authorization token
100	1681.73828125	BIEX token
1	0.4453125	Authorization token
1	0.216796875	BIEX token
5	8.6796875	Authorization token
5	4.1640625	BIEX token
10	33.4814453125	Authorization token
10	16.388671875	BIEX token
15	75.5146484375	Authorization token
15	37.18359375	BIEX token
20	137.453125	Authorization token
20	67.708984375	BIEX token
25	214.7041015625	Authorization token
25	106.1171875	BIEX token
30	307.677734375	Authorization token
30	152.470703125	BIEX token
35	417.8095703125	Authorization token
35	207.3671875	BIEX token
40	542.55078125	Authorization token
40	269.7197265625	BIEX token
45	684.1767578125	Authorization token
45	340.4677734375	BIEX token
50	842.208984375	Authorization token
50	419.4306640625	BIEX token
55	1024.1865234375	Authorization token
55	509.8310546875	BIEX token
60	1225.98828125	Authorization token
60	610.01171875	BIEX token
65	1446.16015625	Authorization token
65	719.2587890625	BIEX token
70	1675.5986328125	Authorization token
70	833.8671875	BIEX token
75	1921.4091796875	Authorization token
75	956.6953125	BIEX token
80	2182.3837890625	Authorization token
80	1087.224609375	BIEX token
85	2454.716796875	Authorization token
85	1223.794921875	BIEX token
90	2744.2880859375	Authorization token
90	1368.8984375	BIEX token
95	3048.6416015625	Authorization token
95	1521.490234375	BIEX token
100	3367.552734375	Authorization token
100	1681.455078125	BIEX token
