# Supplementary material for: Privacy-preserving solution for vehicle parking services complying with EU legislation
Source: PeerJ Comput Sci. 2022 Dec 15;8:e1165. doi: 10.7717/peerj-cs.1165 (PMC10280278; doi:10.7717/peerj-cs.1165)
Supplement: Supplemental Information 1 [file peerj-cs-08-1165-s001.zip › RawData/Figure 13 - MC-SSE vs BIEX search duration.csv]

Selectivity_of_second_disjunction	search_duration_ms	SSE_scheme	Selectivity_of_first_disjunction
1622	3.838838	MC-SSE	132
1622	3.255158	BIEX	132
7060	3.655182	MC-SSE	132
7060	3.269089	BIEX	132
8669	3.326857	MC-SSE	132
8669	3.268718	BIEX	132
19784	3.411968	MC-SSE	132
19784	3.402829	BIEX	132
29736	3.430323	MC-SSE	132
29736	3.590364	BIEX	132
33438	3.374457	MC-SSE	132
33438	3.417004	BIEX	132
42321	3.486388	MC-SSE	132
42321	3.405793	BIEX	132
69745	3.311103	MC-SSE	132
69745	3.681422	BIEX	132
93363	3.422106	MC-SSE	132
93363	3.834612	BIEX	132
102509	3.411872	MC-SSE	132
102509	3.456851	BIEX	132
144162	3.674716	MC-SSE	132
144162	3.731177	BIEX	132
200681	3.507989	MC-SSE	132
200681	3.516442	BIEX	132
250341	3.671153	MC-SSE	132
250341	3.644916	BIEX	132
334039	3.424037	MC-SSE	132
334039	3.632274	BIEX	132
400883	3.424594	MC-SSE	132
400883	3.462434	BIEX	132
694165	3.364285	MC-SSE	132
694165	3.279036	BIEX	132
1622	13.562097	MC-SSE	10000
1622	13.296186	BIEX	10000
7060	13.462011	MC-SSE	10000
7060	13.270242	BIEX	10000
8669	13.665478	MC-SSE	10000
8669	14.876289	BIEX	10000
19784	14.918123	MC-SSE	10000
19784	17.191492	BIEX	10000
29736	14.780381	MC-SSE	10000
29736	15.852824	BIEX	10000
33438	15.093057	MC-SSE	10000
33438	15.735602	BIEX	10000
42321	15.047024	MC-SSE	10000
42321	15.611679	BIEX	10000
69745	13.667297	MC-SSE	10000
69745	13.264076	BIEX	10000
93363	15.964759	MC-SSE	10000
93363	17.523075	BIEX	10000
102509	16.163479	MC-SSE	10000
102509	17.534313	BIEX	10000
144162	16.968146	MC-SSE	10000
144162	19.472273	BIEX	10000
200681	17.061331	MC-SSE	10000
200681	19.606328	BIEX	10000
250341	17.684289	MC-SSE	10000
250341	21.220988	BIEX	10000
334039	18.260694	MC-SSE	10000
334039	21.559809	BIEX	10000
400883	19.665902	MC-SSE	10000
400883	23.614281	BIEX	10000
694165	23.544538	MC-SSE	10000
694165	31.50812	BIEX	10000
