# Supplementary material for: Privacy-preserving solution for vehicle parking services complying with EU legislation
Source: PeerJ Comput Sci. 2022 Dec 15;8:e1165. doi: 10.7717/peerj-cs.1165 (PMC10280278; doi:10.7717/peerj-cs.1165)
Supplement: Supplemental Information 1 [file peerj-cs-08-1165-s001.zip › RawData/Tab-2-MCL_measurements.xlsx]

## Sheet: OnePlus NORD
BN254	Fr					G1					G2					GT
Samples	add	sub	mul	div	neg	add	sub	mul	dbl	neg	add	sub	mul	dbl	neg	pow	mul	pairing
1	48698	30260	24531	77292	15989	21614	36719	829739	29375	23906	55000	181250	1184531	27083	17136	1770989	95469	2816406
2	70052	29167	26250	78020	17813	20312	24219	588073	20469	17136	30417	55990	1165261	25000	17865	1583125	43594	3355781
3	101614	28958	26406	84219	13750	234218	21458	573177	21146	16615	28906	35000	1182813	25833	15521	1526302	35260	3382292
4	76354	27656	23958	83177	15208	21354	22188	832708	17552	110781	45625	28385	950573	19011	14531	2703385	53958	2798750
5	51563	30208	27344	74063	12396	20261	17291	383698	27917	12395	16094	14739	78125	12604	11407	1327813	30781	1098282
6	46459	25937	23177	89584	15000	62344	17188	443854	15468	12032	29270	25104	286198	16563	11093	1281979	31719	3419843
7	50885	31562	51146	99063	16302	27344	20364	380678	17083	14115	19114	33594	84114	14323	14375	1379114	33178	2446094
8	94636	27292	24583	79323	18177	19375	25052	500469	22760	15417	34687	18802	361979	19584	14375	1426146	37552	2582604
9	48020	56198	23125	70208	12552	19739	22865	577813	20312	18854	28438	17709	431511	23906	16979	1564166	43073	3234167
10	42239	25781	23438	91823	16459	21718	17396	378177	13750	11563	33854	16041	277656	31511	12396	1659218	45052	2581302
Med. [ns]	51224	29062.5	24557	81250	15598.5	21484	21823	536823	20390.5	16016	29843.5	26744.5	396745	21745	14453	1545234	40312.5	2807578
Med. [ms]	0.051224	0.0290625	0.024557	0.08125	0.0155985	0.021484	0.021823	0.536823	0.0203905	0.016016	0.0298435	0.0267445	0.396745	0.021745	0.014453	1.54523	0.0403125	2.80758
BLS12_81	Fr					G1					G2					GT
Samples	add	sub	mul	div	neg	add	sub	mul	dbl	neg	add	sub	mul	dbl	neg	pow	mul	pairing
1	16094	26562	20833	296562	24115	32031	32760	1181042	78386	21927	54896	52239	2457708	50261	17083	2868593	34636	8638802
2	31771	18333	18750	85677	19375	46771	37969	1445000	30417	18281	65677	64844	2987031	45052	24948	4192135	66979	8173438
3	40781	18906	10104	51511	13334	55156	32916	1070521	24948	17605	53594	44844	1647448	31406	17084	2817135	62448	6710990
4	30625	17760	16719	78698	18438	43854	35104	1013385	23125	17031	67292	75208	2181615	29948	15729	2574167	48907	7688490
5	39167	20677	19584	96979	19739	83802	37761	1116563	24323	19219	62448	52343	2438489	35677	17188	2611146	70364	8092708
6	25053	26250	24635	110364	23802	35000	25625	693438	18750	14063	46355	40729	1558229	25885	15208	2402760	50938	7298854
7	60104	27656	24167	116146	17448	88073	39583	1140833	26355	17500	92031	53698	2063073	46979	30885	2375886	74375	7214114
8	44011	35000	16667	81042	11719	44636	31927	1041302	24375	55261	75573	52709	2089271	29896	17239	3129218	59010	8213646
9	109166	18281	16771	80625	14636	57917	32083	896979	22448	44375	32500	20781	1998490	31875	14635	3764114	58177	7365625
10	49740	26979	23073	101614	23750	39532	43437	848802	17292	13125	66771	40625	2676562	45417	14427	2951562	63177	6532188
Med. [ns]	39974	23463.5	19167	91328	18906.5	45703.5	34010	1.05591e+06	24349	17943	64062.5	52291	2135443	33776	17083.5	2842864	60729	7.52706e+06
Med. [ms]	0.039974	0.0234635	0.019167	0.091328	0.0189065	0.0457035	0.03401	1.05591	0.024349	0.017943	0.0640625	0.052291	2.13544	0.033776	0.0170835	2.84286	0.060729	7.52706

## Sheet: Honor 8X
BN254	Fr					G1					G2					GT
Samples	add	sub	mul	div	neg	add	sub	mul	dbl	neg	add	sub	mul	dbl	neg	pow	mul	pairing
1	46875	35937	31771	144791	19271	61979	46354	644792	75521	19271	376042	96354	1204167	86979	24479	1797916	92708	3986979
2	31250	30730	21354	121354	18750	53125	29687	568229	82813	19792	66666	31770	1188542	74479	18229	2463021	126042	4183333
3	46875	25521	20312	144271	18750	48959	35416	571875	57813	20833	55208	44271	1325521	153646	34895	2383333	88020	504688
4	31250	31250	21875	130729	20834	44271	27605	597395	70833	22396	56771	39583	1325521	101562	19791	1888542	103646	2761459
5	36459	31771	27083	155209	21354	65105	39062	783334	65625	25521	59896	35416	90625	77605	50521	1816146	188541	3288541
6	34896	84375	28646	116146	17187	55209	32292	97917	26041	17188	47395	32813	29687	100000	21354	1915104	133333	5448438
7	28125	37500	108854	92709	24479	50520	42708	31250	66667	21354	53646	30209	32291	130729	27083	2907292	84375	435937
8	38021	108854	39583	158333	20313	59896	684375	576562	25521	17188	69792	52605	1150521	120313	32292	3408854	95833	481770
9	22917	33854	25000	358333	45312	69792	59375	965104	97917	31250	64583	39062	1864063	100521	19271	2066146	119791	750000
10	57292	201562	27083	152083	19792	51041	25520	576042	40104	18750	50000	57292	1316146	95834	22396	2072916	99480	4136979
Med. [ns]	35677.5	34895.5	27083	144531	20052.5	54167	37239	576302	66146	20312.5	58333.5	39322.5	1.19635e+06	100260	23437.5	2069531	101563	3025000
Med. [ms]	0.0356775	0.0348955	0.027083	0.144531	0.0200525	0.054167	0.037239	0.576302	0.066146	0.0203125	0.0583335	0.0393225	1.19635	0.100261	0.0234375	2.06953	0.101563	3.025
BLS12_81	Fr					G1					G2					GT
Samples	add	sub	mul	div	neg	add	sub	mul	dbl	neg	add	sub	mul	dbl	neg	pow	mul	pairing
1	234375	7813	22917	311979	36459	110938	45834	90105	17187	16146	480209	291146	2417708	139583	35417	4210417	133854	10582292
2	105208	82812	23438	139063	21355	115625	45833	88542	17187	15625	164062	58854	2712500	124479	492708	4204688	132813	10543229
3	96354	25000	22396	429167	54167	113021	41145	80729	17188	16146	152084	134896	2561979	105729	19271	3689062	144792	9244792
4	108854	30208	26563	167708	23958	119792	79167	44791	26041	21875	168229	124479	48437	58333	28646	4194792	149480	13064062
5	83334	69792	25521	159896	22917	119271	39063	87500	18750	17708	164583	165625	3376042	114063	25000	745312	153646	11742708
6	246355	26563	21875	125000	18750	209896	112500	1110417	76562	20833	161979	69792	2306770	123438	38021	3645834	139063	5400000
7	150521	40625	48438	870834	117187	124480	93229	1089063	89583	24479	171355	58333	2640625	111979	34375	3616146	151562	10129688
8	101042	31250	21875	120833	18750	108333	85417	140104	20833	19271	145312	110416	2631770	103125	25520	3723438	140104	5472396
9	173438	69791	22396	102604	19792	122396	69792	1203646	88541	27604	176041	73958	2069271	115625	23958	3243750	134375	5554687
10	171875	31771	21354	118750	48438	123959	41146	1035937	98437	25000	168229	101042	2826042	121875	29166	3353646	216146	4871875
Med. [ns]	129688	31510.5	22656.5	149480	23437.5	119532	57813	115104	23437	20052	166406	105729	2.59687e+06	114844	28906	3667448	142448	9687240
Med. [ms]	0.129688	0.0315105	0.0226565	0.149479	0.0234375	0.119531	0.057813	0.115104	0.023437	0.020052	0.166406	0.105729	2.59687	0.114844	0.028906	3.66745	0.142448	9.68724
