# Supplementary material for: Privacy-preserving solution for vehicle parking services complying with EU legislation
Source: PeerJ Comput Sci. 2022 Dec 15;8:e1165. doi: 10.7717/peerj-cs.1165 (PMC10280278; doi:10.7717/peerj-cs.1165)
Supplement: Supplemental Information 1 [file peerj-cs-08-1165-s001.zip › RawData/Tab-3-comp.-complexity.xlsx]

## Sheet: OnePlus NORD
BN254	Fr					G1					G2					GT
Samples	add	sub	mul	div	neg	add	sub	mul	dbl	neg	add	sub	mul	dbl	neg	pow	mul	pairing
1	48698	30260	24531	77292	15989	21614	36719	829739	29375	23906	55000	181250	1184531	27083	17136	1770989	95469	2816406
2	70052	29167	26250	78020	17813	20312	24219	588073	20469	17136	30417	55990	1165261	25000	17865	1583125	43594	3355781
3	101614	28958	26406	84219	13750	234218	21458	573177	21146	16615	28906	35000	1182813	25833	15521	1526302	35260	3382292
4	76354	27656	23958	83177	15208	21354	22188	832708	17552	110781	45625	28385	950573	19011	14531	2703385	53958	2798750
5	51563	30208	27344	74063	12396	20261	17291	383698	27917	12395	16094	14739	78125	12604	11407	1327813	30781	1098282
6	46459	25937	23177	89584	15000	62344	17188	443854	15468	12032	29270	25104	286198	16563	11093	1281979	31719	3419843
7	50885	31562	51146	99063	16302	27344	20364	380678	17083	14115	19114	33594	84114	14323	14375	1379114	33178	2446094
8	94636	27292	24583	79323	18177	19375	25052	500469	22760	15417	34687	18802	361979	19584	14375	1426146	37552	2582604
9	48020	56198	23125	70208	12552	19739	22865	577813	20312	18854	28438	17709	431511	23906	16979	1564166	43073	3234167
10	42239	25781	23438	91823	16459	21718	17396	378177	13750	11563	33854	16041	277656	31511	12396	1659218	45052	2581302
Med. [ns]	51224	29062.5	24557	81250	15598.5	21484	21823	536823	20390.5	16016	29843.5	26744.5	396745	21745	14453	1545234	40312.5	2807578
Med. [ms]	0.051224	0.0290625	0.024557	0.08125	0.0155985	0.021484	0.021823	0.536823	0.0203905	0.016016	0.0298435	0.0267445	0.396745	0.021745	0.014453	1.54523	0.0403125	2.80758
Computation complexity of the cryptographic algorithms.
		User			PSP			PLT		Total
Register		0			0.669297			0		0.669297
Issue		4.10672			0			1.71464		5.82135
Verify		1.22453			0			7.29008		8.51461
Update		5.33125			0			9.00471		14.336
