# Supplementary material for: Privacy-preserving solution for vehicle parking services complying with EU legislation
Source: PeerJ Comput Sci. 2022 Dec 15;8:e1165. doi: 10.7717/peerj-cs.1165 (PMC10280278; doi:10.7717/peerj-cs.1165)
Supplement: Supplemental Information 1 [file peerj-cs-08-1165-s001.zip › RawData/Figure 14 - Authorization token vs BIEX token creation time.csv]

keyword_count	iteration_duration_ms	token_type
1	0.0267559225	Authorization token
1	0.0092184575	BIEX token
5	0.449700571	Authorization token
5	0.204032524	BIEX token
10	1.410216223	Authorization token
10	0.670907951	BIEX token
15	3.243219655	Authorization token
15	1.506357339	BIEX token
20	5.654317845	Authorization token
20	2.7240400389999997	BIEX token
25	9.149454752	Authorization token
25	4.6105154155	BIEX token
30	12.613068675000001	Authorization token
30	6.259111739	BIEX token
35	16.9595065545	Authorization token
35	8.4752833955	BIEX token
40	22.1928721505	Authorization token
40	10.949186155	BIEX token
45	28.2155855685	Authorization token
45	13.8211868255	BIEX token
50	35.0316673645	Authorization token
50	17.308175054499998	BIEX token
55	42.197078045999994	Authorization token
55	20.825724889	BIEX token
60	50.189840689	Authorization token
60	24.802873269499997	BIEX token
65	58.682811824	Authorization token
65	29.035156293	BIEX token
70	68.578126714	Authorization token
70	33.7921160125	BIEX token
75	78.890444082	Authorization token
75	39.0138976015	BIEX token
80	89.30374581299999	Authorization token
80	44.234866324500004	BIEX token
85	101.197186793	Authorization token
85	50.202846612	BIEX token
90	116.1106972915	Authorization token
90	56.570536317	BIEX token
95	127.3366369715	Authorization token
95	63.413552873	BIEX token
100	142.447097152	Authorization token
100	70.4626714575	BIEX token
1	0.024761531	Authorization token
1	0.010368017	BIEX token
5	0.3631801735	Authorization token
5	0.2112431865	BIEX token
10	1.3966948474999998	Authorization token
10	0.662875828	BIEX token
15	3.2344293965	Authorization token
15	1.503290344	BIEX token
20	5.5947216289999995	Authorization token
20	2.673699588	BIEX token
25	8.787620728499999	Authorization token
25	4.2762627965	BIEX token
30	12.560116523	Authorization token
30	6.0765588765	BIEX token
35	16.8156302705	Authorization token
35	8.386781528	BIEX token
40	21.9920842345	Authorization token
40	10.983409308	BIEX token
45	28.045226184500002	Authorization token
45	14.016017547499999	BIEX token
50	34.7299851715	Authorization token
50	16.927861456	BIEX token
55	41.588278192500006	Authorization token
55	21.185573199	BIEX token
60	49.977112153499995	Authorization token
60	24.8536432475	BIEX token
65	58.206011351	Authorization token
65	29.156604129999998	BIEX token
70	69.974457133	Authorization token
70	34.065783836	BIEX token
75	79.49090246349999	Authorization token
75	39.337692232500004	BIEX token
80	89.272224632	Authorization token
80	44.037310976	BIEX token
85	101.532720336	Authorization token
85	51.102243059	BIEX token
90	113.12591523549999	Authorization token
90	56.098366113	BIEX token
95	127.110187602	Authorization token
95	63.034343389	BIEX token
100	143.1395491415	Authorization token
100	70.6416300975	BIEX token
