# Supplementary material for: Privacy-preserving solution for vehicle parking services complying with EU legislation
Source: PeerJ Comput Sci. 2022 Dec 15;8:e1165. doi: 10.7717/peerj-cs.1165 (PMC10280278; doi:10.7717/peerj-cs.1165)
Supplement: Supplemental Information 2 — Business process models of the running scenario, created using the bpmn.io tool. To see the actual diagrams and be able to edit them, you need to load the “bpmn.io” tool and upload the file. [file peerj-cs-08-1165-s002.zip]

Archive with 2 entries (2 files):
- 0-4ParkingScenario-updated.bpmn
- __MACOSX/._0-4ParkingScenario-updated.bpmn
