# Supplementary material for: Privacy-preserving solution for vehicle parking services complying with EU legislation
Source: PeerJ Comput Sci. 2022 Dec 15;8:e1165. doi: 10.7717/peerj-cs.1165 (PMC10280278; doi:10.7717/peerj-cs.1165)
Supplement: Supplemental Information 2 — Business process models of the running scenario, created using the bpmn.io tool. To see the actual diagrams and be able to edit them, you need to load the “bpmn.io” tool and upload the file. [file peerj-cs-08-1165-s002.zip › 0-4ParkingScenario-updated.bpmn]

<?xml version="1.0" encoding="UTF-8"?>
<bpmn:definitions xmlns:xsi="http://www.w3.org/2001/XMLSchema-instance" xmlns:bpmn="http://www.omg.org/spec/BPMN/20100524/MODEL" xmlns:bpmndi="http://www.omg.org/spec/BPMN/20100524/DI" xmlns:dc="http://www.omg.org/spec/DD/20100524/DC" xmlns:di="http://www.omg.org/spec/DD/20100524/DI" id="Definitions_0mwzw89" targetNamespace="http://bpmn.io/schema/bpmn" exporter="bpmn-js (https://demo.bpmn.io)" exporterVersion="9.0.3">
  <bpmn:collaboration id="Collaboration_1fabbvt">
    <bpmn:participant id="Participant_0xv1omm" name="User device" processRef="Process_1107b43" />
    <bpmn:participant id="Participant_1qz5lw9" name="PSP" processRef="Process_10ljk2l" />
    <bpmn:participant id="Participant_1i4wr9q" name="User device" processRef="Process_17piwiz" />
    <bpmn:participant id="Participant_0vy1hmr" name="PSP" processRef="Process_0a5sexk" />
    <bpmn:participant id="Participant_130pxgx" name="PLT" processRef="Process_1lqhmtq" />
    <bpmn:participant id="Participant_1y4ojzx" name="User device" processRef="Process_1h1noza" />
    <bpmn:participant id="Participant_1vyttiw" name="PLT" processRef="Process_05qd3xn" />
    <bpmn:participant id="Participant_19aqd8t" name="User device" processRef="Process_1d7to06" />
    <bpmn:participant id="Participant_1v9itb3" name="PSP" processRef="Process_02c1luu" />
    <bpmn:participant id="Participant_1kfebkr" name="PLP" processRef="Process_0iv2gsu" />
    <bpmn:messageFlow id="Flow_0my03y7" sourceRef="Activity_01p2u9l" targetRef="Event_1aun9wz" />
    <bpmn:messageFlow id="Flow_0qtz3tc" sourceRef="Activity_1tu0bt4" targetRef="Event_15tnv4g" />
    <bpmn:messageFlow id="Flow_1vuonnm" sourceRef="Activity_0wetik6" targetRef="Event_1q82ir0" />
    <bpmn:messageFlow id="Flow_0o9f1ex" sourceRef="Activity_0jmxtpe" targetRef="Event_1olwm48" />
    <bpmn:messageFlow id="Flow_1u5p5un" sourceRef="Activity_0roy4gf" targetRef="Activity_00j0ekm" />
    <bpmn:messageFlow id="Flow_1llkq3l" sourceRef="Activity_1xzi07x" targetRef="Activity_0wetik6" />
    <bpmn:messageFlow id="Flow_1mq2na5" sourceRef="Activity_122w44t" targetRef="Activity_0jmxtpe" />
    <bpmn:messageFlow id="Flow_04ajb0b" sourceRef="Activity_00j0ekm" targetRef="Event_03tlx30" />
    <bpmn:messageFlow id="Flow_03h8k1v" sourceRef="Activity_0sycycj" targetRef="Event_02mpwh9" />
    <bpmn:messageFlow id="Flow_0yhn1hn" sourceRef="Activity_0brploz" targetRef="Event_0yk1fy2" />
    <bpmn:messageFlow id="Flow_1fb3w6c" sourceRef="Activity_09sm35v" targetRef="Event_1x98il0" />
    <bpmn:messageFlow id="Flow_04qud61" sourceRef="Activity_0o9um4a" targetRef="Event_0svwc4m" />
    <bpmn:messageFlow id="Flow_0zzf9gk" sourceRef="Activity_1w6u0nf" targetRef="Activity_00xvm2v" />
    <bpmn:messageFlow id="Flow_1qxjtpn" sourceRef="Activity_00xvm2v" targetRef="Event_0q9sl0u" />
    <bpmn:messageFlow id="Flow_1n3we8f" sourceRef="Activity_0rr2ntd" targetRef="Activity_04luhr1" />
    <bpmn:messageFlow id="Flow_0d3mbes" sourceRef="Activity_04luhr1" targetRef="Event_0qodco0" />
  </bpmn:collaboration>
  <bpmn:process id="Process_1107b43" isExecutable="false">
    <bpmn:task id="Activity_01p2u9l" name="1.2. Create digital identity (through the trusted third party)">
      <bpmn:incoming>Flow_10ug1nx</bpmn:incoming>
      <bpmn:outgoing>Flow_0z6ione</bpmn:outgoing>
    </bpmn:task>
    <bpmn:task id="Activity_14ytd3z" name="1.1. Download mobile parking application">
      <bpmn:incoming>Flow_1cl1fg4</bpmn:incoming>
      <bpmn:outgoing>Flow_10ug1nx</bpmn:outgoing>
    </bpmn:task>
    <bpmn:startEvent id="StartEvent_097iffz">
      <bpmn:outgoing>Flow_1cl1fg4</bpmn:outgoing>
    </bpmn:startEvent>
    <bpmn:sequenceFlow id="Flow_1cl1fg4" sourceRef="StartEvent_097iffz" targetRef="Activity_14ytd3z" />
    <bpmn:sequenceFlow id="Flow_10ug1nx" sourceRef="Activity_14ytd3z" targetRef="Activity_01p2u9l" />
    <bpmn:sequenceFlow id="Flow_1gfjt7d" sourceRef="Event_15tnv4g" targetRef="Activity_0stlxg6" />
    <bpmn:sequenceFlow id="Flow_0z6ione" sourceRef="Activity_01p2u9l" targetRef="Event_15tnv4g" />
    <bpmn:sequenceFlow id="Flow_16efaj3" sourceRef="Activity_0stlxg6" targetRef="Event_1cl1143" />
    <bpmn:intermediateCatchEvent id="Event_15tnv4g" name="Credentials received">
      <bpmn:incoming>Flow_0z6ione</bpmn:incoming>
      <bpmn:outgoing>Flow_1gfjt7d</bpmn:outgoing>
      <bpmn:messageEventDefinition id="MessageEventDefinition_0p0zprg" />
    </bpmn:intermediateCatchEvent>
    <bpmn:task id="Activity_0stlxg6" name="1.5. Store credentials and secret key">
      <bpmn:incoming>Flow_1gfjt7d</bpmn:incoming>
      <bpmn:outgoing>Flow_16efaj3</bpmn:outgoing>
    </bpmn:task>
    <bpmn:endEvent id="Event_1cl1143">
      <bpmn:incoming>Flow_16efaj3</bpmn:incoming>
    </bpmn:endEvent>
  </bpmn:process>
  <bpmn:process id="Process_10ljk2l">
    <bpmn:task id="Activity_0hjon9f" name="1.3. Register user">
      <bpmn:incoming>Flow_1ggyop5</bpmn:incoming>
      <bpmn:outgoing>Flow_0ro0uz0</bpmn:outgoing>
    </bpmn:task>
    <bpmn:intermediateCatchEvent id="Event_1aun9wz" name="User digital identity received">
      <bpmn:incoming>Flow_13hbis4</bpmn:incoming>
      <bpmn:outgoing>Flow_1ggyop5</bpmn:outgoing>
      <bpmn:messageEventDefinition id="MessageEventDefinition_0a3qa68" />
    </bpmn:intermediateCatchEvent>
    <bpmn:startEvent id="Event_1bew11v">
      <bpmn:outgoing>Flow_13hbis4</bpmn:outgoing>
    </bpmn:startEvent>
    <bpmn:sequenceFlow id="Flow_13hbis4" sourceRef="Event_1bew11v" targetRef="Event_1aun9wz" />
    <bpmn:sequenceFlow id="Flow_1gp6rb2" sourceRef="Activity_08ddrgz" targetRef="Event_1av4hqo" />
    <bpmn:sequenceFlow id="Flow_1ksgskd" sourceRef="Activity_1tu0bt4" targetRef="Activity_08ddrgz" />
    <bpmn:sequenceFlow id="Flow_1ggyop5" sourceRef="Event_1aun9wz" targetRef="Activity_0hjon9f" />
    <bpmn:sequenceFlow id="Flow_0ro0uz0" sourceRef="Activity_0hjon9f" targetRef="Activity_1tu0bt4" />
    <bpmn:task id="Activity_1tu0bt4" name="1.4. Send user credentials">
      <bpmn:incoming>Flow_0ro0uz0</bpmn:incoming>
      <bpmn:outgoing>Flow_1ksgskd</bpmn:outgoing>
    </bpmn:task>
    <bpmn:task id="Activity_08ddrgz" name="1.6. Store secret key">
      <bpmn:incoming>Flow_1ksgskd</bpmn:incoming>
      <bpmn:outgoing>Flow_1gp6rb2</bpmn:outgoing>
    </bpmn:task>
    <bpmn:endEvent id="Event_1av4hqo">
      <bpmn:incoming>Flow_1gp6rb2</bpmn:incoming>
    </bpmn:endEvent>
  </bpmn:process>
  <bpmn:process id="Process_17piwiz">
    <bpmn:task id="Activity_1xzi07x" name="2.1. Send parking request">
      <bpmn:incoming>Flow_1xwcqq4</bpmn:incoming>
      <bpmn:outgoing>Flow_1yh41gm</bpmn:outgoing>
    </bpmn:task>
    <bpmn:task id="Activity_122w44t" name="2.3. Perform payment">
      <bpmn:incoming>Flow_1yh41gm</bpmn:incoming>
      <bpmn:outgoing>Flow_133a0h2</bpmn:outgoing>
    </bpmn:task>
    <bpmn:intermediateCatchEvent id="Event_03tlx30" name="Parking permit received">
      <bpmn:incoming>Flow_133a0h2</bpmn:incoming>
      <bpmn:outgoing>Flow_1aikr6k</bpmn:outgoing>
      <bpmn:messageEventDefinition id="MessageEventDefinition_1b9fzd8" />
    </bpmn:intermediateCatchEvent>
    <bpmn:endEvent id="Event_1q7mxgi">
      <bpmn:incoming>Flow_1aikr6k</bpmn:incoming>
    </bpmn:endEvent>
    <bpmn:startEvent id="Event_1fpku1c">
      <bpmn:outgoing>Flow_1xwcqq4</bpmn:outgoing>
    </bpmn:startEvent>
    <bpmn:sequenceFlow id="Flow_1xwcqq4" sourceRef="Event_1fpku1c" targetRef="Activity_1xzi07x" />
    <bpmn:sequenceFlow id="Flow_1yh41gm" sourceRef="Activity_1xzi07x" targetRef="Activity_122w44t" />
    <bpmn:sequenceFlow id="Flow_133a0h2" sourceRef="Activity_122w44t" targetRef="Event_03tlx30" />
    <bpmn:sequenceFlow id="Flow_1aikr6k" sourceRef="Event_03tlx30" targetRef="Event_1q7mxgi" />
  </bpmn:process>
  <bpmn:process id="Process_0a5sexk">
    <bpmn:task id="Activity_0wetik6" name="2.2. Transfer parking request">
      <bpmn:incoming>Flow_0ae2sql</bpmn:incoming>
      <bpmn:outgoing>Flow_04urjv1</bpmn:outgoing>
    </bpmn:task>
    <bpmn:task id="Activity_0jmxtpe" name="2.4. Transfer payment">
      <bpmn:incoming>Flow_04urjv1</bpmn:incoming>
      <bpmn:outgoing>Flow_1rspw6u</bpmn:outgoing>
    </bpmn:task>
    <bpmn:task id="Activity_00j0ekm" name="2.7. Transfer parking permit">
      <bpmn:incoming>Flow_1rspw6u</bpmn:incoming>
      <bpmn:outgoing>Flow_02kwase</bpmn:outgoing>
    </bpmn:task>
    <bpmn:startEvent id="Event_1479r18">
      <bpmn:outgoing>Flow_0ae2sql</bpmn:outgoing>
    </bpmn:startEvent>
    <bpmn:endEvent id="Event_08nn8w2">
      <bpmn:incoming>Flow_02kwase</bpmn:incoming>
    </bpmn:endEvent>
    <bpmn:sequenceFlow id="Flow_02kwase" sourceRef="Activity_00j0ekm" targetRef="Event_08nn8w2" />
    <bpmn:sequenceFlow id="Flow_1rspw6u" sourceRef="Activity_0jmxtpe" targetRef="Activity_00j0ekm" />
    <bpmn:sequenceFlow id="Flow_04urjv1" sourceRef="Activity_0wetik6" targetRef="Activity_0jmxtpe" />
    <bpmn:sequenceFlow id="Flow_0ae2sql" sourceRef="Event_1479r18" targetRef="Activity_0wetik6" />
  </bpmn:process>
  <bpmn:process id="Process_1lqhmtq">
    <bpmn:intermediateCatchEvent id="Event_1q82ir0" name="Parking request received">
      <bpmn:incoming>Flow_1ts6qy3</bpmn:incoming>
      <bpmn:outgoing>Flow_0gnk705</bpmn:outgoing>
      <bpmn:messageEventDefinition id="MessageEventDefinition_1ac35hu" />
    </bpmn:intermediateCatchEvent>
    <bpmn:intermediateCatchEvent id="Event_1olwm48" name="Payment received">
      <bpmn:incoming>Flow_0gnk705</bpmn:incoming>
      <bpmn:outgoing>Flow_0qne4bt</bpmn:outgoing>
      <bpmn:messageEventDefinition id="MessageEventDefinition_13q84ck" />
    </bpmn:intermediateCatchEvent>
    <bpmn:task id="Activity_1rr4ahn" name="2.5. Generate parking permit">
      <bpmn:incoming>Flow_0qne4bt</bpmn:incoming>
      <bpmn:outgoing>Flow_1ydqrdl</bpmn:outgoing>
    </bpmn:task>
    <bpmn:task id="Activity_0roy4gf" name="2.6. Send parking permit">
      <bpmn:incoming>Flow_1ydqrdl</bpmn:incoming>
      <bpmn:outgoing>Flow_1y2azi6</bpmn:outgoing>
    </bpmn:task>
    <bpmn:task id="Activity_1o3m10g" name="2.8. Save parking permit transaction">
      <bpmn:incoming>Flow_1y2azi6</bpmn:incoming>
      <bpmn:outgoing>Flow_0o8971f</bpmn:outgoing>
    </bpmn:task>
    <bpmn:endEvent id="Event_1tzldbd">
      <bpmn:incoming>Flow_0o8971f</bpmn:incoming>
    </bpmn:endEvent>
    <bpmn:startEvent id="Event_12anm3q">
      <bpmn:outgoing>Flow_1ts6qy3</bpmn:outgoing>
    </bpmn:startEvent>
    <bpmn:sequenceFlow id="Flow_1ts6qy3" sourceRef="Event_12anm3q" targetRef="Event_1q82ir0" />
    <bpmn:sequenceFlow id="Flow_0o8971f" sourceRef="Activity_1o3m10g" targetRef="Event_1tzldbd" />
    <bpmn:sequenceFlow id="Flow_1y2azi6" sourceRef="Activity_0roy4gf" targetRef="Activity_1o3m10g" />
    <bpmn:sequenceFlow id="Flow_0qne4bt" sourceRef="Event_1olwm48" targetRef="Activity_1rr4ahn" />
    <bpmn:sequenceFlow id="Flow_0gnk705" sourceRef="Event_1q82ir0" targetRef="Event_1olwm48" />
    <bpmn:sequenceFlow id="Flow_1ydqrdl" sourceRef="Activity_1rr4ahn" targetRef="Activity_0roy4gf" />
  </bpmn:process>
  <bpmn:process id="Process_1h1noza">
    <bpmn:task id="Activity_09sm35v" name="3.3. Send parking permit">
      <bpmn:incoming>Flow_0tiytpb</bpmn:incoming>
      <bpmn:outgoing>Flow_0kof9ze</bpmn:outgoing>
    </bpmn:task>
    <bpmn:sequenceFlow id="Flow_1jgzt08" sourceRef="Event_17xz872" targetRef="Activity_0sycycj" />
    <bpmn:sequenceFlow id="Flow_07xbxb3" sourceRef="Activity_0sycycj" targetRef="Event_0yk1fy2" />
    <bpmn:sequenceFlow id="Flow_0tiytpb" sourceRef="Event_0yk1fy2" targetRef="Activity_09sm35v" />
    <bpmn:sequenceFlow id="Flow_0kof9ze" sourceRef="Activity_09sm35v" targetRef="Event_0svwc4m" />
    <bpmn:sequenceFlow id="Flow_1emmyoa" sourceRef="Event_0svwc4m" targetRef="Gateway_0g54l0d" />
    <bpmn:sequenceFlow id="Flow_1howe09" sourceRef="Gateway_0g54l0d" targetRef="Activity_0gz5owg" />
    <bpmn:sequenceFlow id="Flow_1cjeqn5" sourceRef="Gateway_0g54l0d" targetRef="Activity_0yxm5u7" />
    <bpmn:sequenceFlow id="Flow_035q8og" sourceRef="Activity_0gz5owg" targetRef="Event_184wi51" />
    <bpmn:sequenceFlow id="Flow_17cs80j" sourceRef="Activity_0yxm5u7" targetRef="Event_0mcxd1f" />
    <bpmn:task id="Activity_0sycycj" name="3.1. Authenticate">
      <bpmn:incoming>Flow_1jgzt08</bpmn:incoming>
      <bpmn:outgoing>Flow_07xbxb3</bpmn:outgoing>
    </bpmn:task>
    <bpmn:startEvent id="Event_17xz872">
      <bpmn:outgoing>Flow_1jgzt08</bpmn:outgoing>
    </bpmn:startEvent>
    <bpmn:exclusiveGateway id="Gateway_0g54l0d" name="Is parking permit valid">
      <bpmn:incoming>Flow_1emmyoa</bpmn:incoming>
      <bpmn:outgoing>Flow_1howe09</bpmn:outgoing>
      <bpmn:outgoing>Flow_1cjeqn5</bpmn:outgoing>
    </bpmn:exclusiveGateway>
    <bpmn:intermediateCatchEvent id="Event_0svwc4m" name="Notification about validity of the parking permit received">
      <bpmn:incoming>Flow_0kof9ze</bpmn:incoming>
      <bpmn:outgoing>Flow_1emmyoa</bpmn:outgoing>
      <bpmn:messageEventDefinition id="MessageEventDefinition_0kbzxyc" />
    </bpmn:intermediateCatchEvent>
    <bpmn:task id="Activity_0gz5owg" name="3.7. Enter PLT and park vehicle">
      <bpmn:incoming>Flow_1howe09</bpmn:incoming>
      <bpmn:outgoing>Flow_035q8og</bpmn:outgoing>
    </bpmn:task>
    <bpmn:endEvent id="Event_0mcxd1f">
      <bpmn:incoming>Flow_17cs80j</bpmn:incoming>
    </bpmn:endEvent>
    <bpmn:endEvent id="Event_184wi51">
      <bpmn:incoming>Flow_035q8og</bpmn:incoming>
    </bpmn:endEvent>
    <bpmn:intermediateCatchEvent id="Event_0yk1fy2" name="Confirmed">
      <bpmn:incoming>Flow_07xbxb3</bpmn:incoming>
      <bpmn:outgoing>Flow_0tiytpb</bpmn:outgoing>
      <bpmn:messageEventDefinition id="MessageEventDefinition_17ij0v1" />
    </bpmn:intermediateCatchEvent>
    <bpmn:subProcess id="Activity_0yxm5u7" name="3.8. Issue parking permit">
      <bpmn:incoming>Flow_1cjeqn5</bpmn:incoming>
      <bpmn:outgoing>Flow_17cs80j</bpmn:outgoing>
    </bpmn:subProcess>
  </bpmn:process>
  <bpmn:process id="Process_05qd3xn">
    <bpmn:task id="Activity_0brploz" name="3.2. Confirm">
      <bpmn:incoming>Flow_1qxn7iz</bpmn:incoming>
      <bpmn:outgoing>Flow_0t2gwlb</bpmn:outgoing>
    </bpmn:task>
    <bpmn:intermediateCatchEvent id="Event_1x98il0">
      <bpmn:incoming>Flow_0t2gwlb</bpmn:incoming>
      <bpmn:outgoing>Flow_0ogdt2m</bpmn:outgoing>
      <bpmn:messageEventDefinition id="MessageEventDefinition_08qufqc" />
    </bpmn:intermediateCatchEvent>
    <bpmn:task id="Activity_05k66ud" name="3.4. Verify signature">
      <bpmn:incoming>Flow_0ogdt2m</bpmn:incoming>
      <bpmn:outgoing>Flow_13vm9fh</bpmn:outgoing>
    </bpmn:task>
    <bpmn:task id="Activity_0o9um4a" name="3.5. Check user authentication proof">
      <bpmn:incoming>Flow_13vm9fh</bpmn:incoming>
      <bpmn:outgoing>Flow_1lkb9hs</bpmn:outgoing>
    </bpmn:task>
    <bpmn:exclusiveGateway id="Gateway_0kf4lmc" name="Is parking permit valid">
      <bpmn:incoming>Flow_1lkb9hs</bpmn:incoming>
      <bpmn:outgoing>Flow_0opddfk</bpmn:outgoing>
      <bpmn:outgoing>Flow_0gz9e21</bpmn:outgoing>
    </bpmn:exclusiveGateway>
    <bpmn:endEvent id="Event_00somzq">
      <bpmn:incoming>Flow_0gz9e21</bpmn:incoming>
    </bpmn:endEvent>
    <bpmn:intermediateCatchEvent id="Event_02mpwh9" name="Authentication request received">
      <bpmn:incoming>Flow_0jyslob</bpmn:incoming>
      <bpmn:outgoing>Flow_1qxn7iz</bpmn:outgoing>
      <bpmn:messageEventDefinition id="MessageEventDefinition_0ybf3td" />
    </bpmn:intermediateCatchEvent>
    <bpmn:startEvent id="Event_0r36hsc">
      <bpmn:outgoing>Flow_0jyslob</bpmn:outgoing>
    </bpmn:startEvent>
    <bpmn:sequenceFlow id="Flow_0wnxuyl" sourceRef="Activity_0jwabgr" targetRef="Event_0ggygu4" />
    <bpmn:sequenceFlow id="Flow_0gz9e21" sourceRef="Gateway_0kf4lmc" targetRef="Event_00somzq" />
    <bpmn:sequenceFlow id="Flow_0opddfk" sourceRef="Gateway_0kf4lmc" targetRef="Activity_0jwabgr" />
    <bpmn:sequenceFlow id="Flow_1lkb9hs" sourceRef="Activity_0o9um4a" targetRef="Gateway_0kf4lmc" />
    <bpmn:sequenceFlow id="Flow_0ogdt2m" sourceRef="Event_1x98il0" targetRef="Activity_05k66ud" />
    <bpmn:sequenceFlow id="Flow_13vm9fh" sourceRef="Activity_05k66ud" targetRef="Activity_0o9um4a" />
    <bpmn:sequenceFlow id="Flow_0t2gwlb" sourceRef="Activity_0brploz" targetRef="Event_1x98il0" />
    <bpmn:sequenceFlow id="Flow_1qxn7iz" sourceRef="Event_02mpwh9" targetRef="Activity_0brploz" />
    <bpmn:sequenceFlow id="Flow_0jyslob" sourceRef="Event_0r36hsc" targetRef="Event_02mpwh9" />
    <bpmn:task id="Activity_0jwabgr" name="3.6. Allow vehicle to enter">
      <bpmn:incoming>Flow_0opddfk</bpmn:incoming>
      <bpmn:outgoing>Flow_0wnxuyl</bpmn:outgoing>
    </bpmn:task>
    <bpmn:endEvent id="Event_0ggygu4">
      <bpmn:incoming>Flow_0wnxuyl</bpmn:incoming>
    </bpmn:endEvent>
  </bpmn:process>
  <bpmn:process id="Process_1d7to06">
    <bpmn:startEvent id="Event_1moqtok">
      <bpmn:outgoing>Flow_082tcck</bpmn:outgoing>
    </bpmn:startEvent>
    <bpmn:task id="Activity_1w6u0nf" name="4.1. Send the extension parking time request">
      <bpmn:incoming>Flow_082tcck</bpmn:incoming>
      <bpmn:outgoing>Flow_004x3v2</bpmn:outgoing>
    </bpmn:task>
    <bpmn:sequenceFlow id="Flow_004x3v2" sourceRef="Activity_1w6u0nf" targetRef="Event_0qodco0" />
    <bpmn:sequenceFlow id="Flow_0f1dduj" name="YES" sourceRef="Gateway_1au0txs" targetRef="Activity_1xdi2gd" />
    <bpmn:sequenceFlow id="Flow_0a7axw5" sourceRef="Event_0qodco0" targetRef="Gateway_1au0txs" />
    <bpmn:sequenceFlow id="Flow_0og9wjk" name="NO" sourceRef="Gateway_1au0txs" targetRef="Event_0c0ryet" />
    <bpmn:sequenceFlow id="Flow_082tcck" sourceRef="Event_1moqtok" targetRef="Activity_1w6u0nf" />
    <bpmn:sequenceFlow id="Flow_175s3k4" sourceRef="Activity_1xdi2gd" targetRef="Event_1gl1a8h" />
    <bpmn:intermediateCatchEvent id="Event_0qodco0" name="Notification about extension received">
      <bpmn:incoming>Flow_004x3v2</bpmn:incoming>
      <bpmn:outgoing>Flow_0a7axw5</bpmn:outgoing>
      <bpmn:messageEventDefinition id="MessageEventDefinition_0xa7clk" />
    </bpmn:intermediateCatchEvent>
    <bpmn:exclusiveGateway id="Gateway_1au0txs" name="If extension is possible">
      <bpmn:incoming>Flow_0a7axw5</bpmn:incoming>
      <bpmn:outgoing>Flow_0f1dduj</bpmn:outgoing>
      <bpmn:outgoing>Flow_0og9wjk</bpmn:outgoing>
    </bpmn:exclusiveGateway>
    <bpmn:subProcess id="Activity_1xdi2gd" name="4.7. Issue parking permit">
      <bpmn:incoming>Flow_0f1dduj</bpmn:incoming>
      <bpmn:outgoing>Flow_175s3k4</bpmn:outgoing>
    </bpmn:subProcess>
    <bpmn:endEvent id="Event_0c0ryet">
      <bpmn:incoming>Flow_0og9wjk</bpmn:incoming>
    </bpmn:endEvent>
    <bpmn:endEvent id="Event_1gl1a8h">
      <bpmn:incoming>Flow_175s3k4</bpmn:incoming>
    </bpmn:endEvent>
  </bpmn:process>
  <bpmn:process id="Process_02c1luu">
    <bpmn:task id="Activity_00xvm2v" name="4.2. Transfer the extension parking time request">
      <bpmn:incoming>Flow_1x70xdc</bpmn:incoming>
      <bpmn:outgoing>Flow_1ykoyo4</bpmn:outgoing>
    </bpmn:task>
    <bpmn:startEvent id="Event_0diuutq">
      <bpmn:outgoing>Flow_1x70xdc</bpmn:outgoing>
    </bpmn:startEvent>
    <bpmn:endEvent id="Event_08jpgje">
      <bpmn:incoming>Flow_1938ugg</bpmn:incoming>
    </bpmn:endEvent>
    <bpmn:sequenceFlow id="Flow_1x70xdc" sourceRef="Event_0diuutq" targetRef="Activity_00xvm2v" />
    <bpmn:sequenceFlow id="Flow_1ykoyo4" sourceRef="Activity_00xvm2v" targetRef="Activity_04luhr1" />
    <bpmn:sequenceFlow id="Flow_1938ugg" sourceRef="Activity_04luhr1" targetRef="Event_08jpgje" />
    <bpmn:task id="Activity_04luhr1" name="4.6. Transfer notification about extension">
      <bpmn:incoming>Flow_1ykoyo4</bpmn:incoming>
      <bpmn:outgoing>Flow_1938ugg</bpmn:outgoing>
    </bpmn:task>
  </bpmn:process>
  <bpmn:process id="Process_0iv2gsu">
    <bpmn:sequenceFlow id="Flow_1h8a7oz" sourceRef="Activity_0rr2ntd" targetRef="Event_02vi0f0" />
    <bpmn:sequenceFlow id="Flow_10t54yj" sourceRef="Activity_0x3av0r" targetRef="Activity_0rr2ntd" />
    <bpmn:sequenceFlow id="Flow_1dvqa4t" sourceRef="Activity_105jyw9" targetRef="Activity_0x3av0r" />
    <bpmn:sequenceFlow id="Flow_0d6wsf7" sourceRef="Event_0q9sl0u" targetRef="Activity_105jyw9" />
    <bpmn:sequenceFlow id="Flow_1jiovjs" sourceRef="Event_13gaqac" targetRef="Event_0q9sl0u" />
    <bpmn:task id="Activity_105jyw9" name="4.3.Find relevant parking permit">
      <bpmn:incoming>Flow_0d6wsf7</bpmn:incoming>
      <bpmn:outgoing>Flow_1dvqa4t</bpmn:outgoing>
    </bpmn:task>
    <bpmn:task id="Activity_0x3av0r" name="4.4. Check if extension is possible">
      <bpmn:incoming>Flow_1dvqa4t</bpmn:incoming>
      <bpmn:outgoing>Flow_10t54yj</bpmn:outgoing>
    </bpmn:task>
    <bpmn:task id="Activity_0rr2ntd" name="4.5. Send notification about extension">
      <bpmn:incoming>Flow_10t54yj</bpmn:incoming>
      <bpmn:outgoing>Flow_1h8a7oz</bpmn:outgoing>
    </bpmn:task>
    <bpmn:intermediateCatchEvent id="Event_0q9sl0u" name="Extension parking time request received">
      <bpmn:incoming>Flow_1jiovjs</bpmn:incoming>
      <bpmn:outgoing>Flow_0d6wsf7</bpmn:outgoing>
      <bpmn:messageEventDefinition id="MessageEventDefinition_0xc8yih" />
    </bpmn:intermediateCatchEvent>
    <bpmn:startEvent id="Event_13gaqac">
      <bpmn:outgoing>Flow_1jiovjs</bpmn:outgoing>
    </bpmn:startEvent>
    <bpmn:endEvent id="Event_02vi0f0">
      <bpmn:incoming>Flow_1h8a7oz</bpmn:incoming>
    </bpmn:endEvent>
  </bpmn:process>
  <bpmndi:BPMNDiagram id="BPMNDiagram_1">
    <bpmndi:BPMNPlane id="BPMNPlane_1" bpmnElement="Collaboration_1fabbvt">
      <bpmndi:BPMNShape id="Participant_0xv1omm_di" bpmnElement="Participant_0xv1omm" isHorizontal="true">
        <dc:Bounds x="250" y="110" width="750" height="130" />
        <bpmndi:BPMNLabel />
      </bpmndi:BPMNShape>
      <bpmndi:BPMNEdge id="Flow_16efaj3_di" bpmnElement="Flow_16efaj3">
        <di:waypoint x="920" y="180" />
        <di:waypoint x="942" y="180" />
      </bpmndi:BPMNEdge>
      <bpmndi:BPMNEdge id="Flow_0z6ione_di" bpmnElement="Flow_0z6ione">
        <di:waypoint x="580" y="180" />
        <di:waypoint x="732" y="180" />
      </bpmndi:BPMNEdge>
      <bpmndi:BPMNEdge id="Flow_1gfjt7d_di" bpmnElement="Flow_1gfjt7d">
        <di:waypoint x="768" y="180" />
        <di:waypoint x="820" y="180" />
      </bpmndi:BPMNEdge>
      <bpmndi:BPMNEdge id="Flow_10ug1nx_di" bpmnElement="Flow_10ug1nx">
        <di:waypoint x="460" y="180" />
        <di:waypoint x="480" y="180" />
      </bpmndi:BPMNEdge>
      <bpmndi:BPMNEdge id="Flow_1cl1fg4_di" bpmnElement="Flow_1cl1fg4">
        <di:waypoint x="338" y="180" />
        <di:waypoint x="360" y="180" />
      </bpmndi:BPMNEdge>
      <bpmndi:BPMNShape id="Activity_01p2u9l_di" bpmnElement="Activity_01p2u9l">
        <dc:Bounds x="480" y="140" width="100" height="80" />
        <bpmndi:BPMNLabel />
      </bpmndi:BPMNShape>
      <bpmndi:BPMNShape id="Activity_14ytd3z_di" bpmnElement="Activity_14ytd3z">
        <dc:Bounds x="360" y="140" width="100" height="80" />
        <bpmndi:BPMNLabel />
      </bpmndi:BPMNShape>
      <bpmndi:BPMNShape id="_BPMNShape_StartEvent_2" bpmnElement="StartEvent_097iffz">
        <dc:Bounds x="302" y="162" width="36" height="36" />
      </bpmndi:BPMNShape>
      <bpmndi:BPMNShape id="Event_0tjd4xy_di" bpmnElement="Event_15tnv4g">
        <dc:Bounds x="732" y="162" width="36" height="36" />
        <bpmndi:BPMNLabel>
          <dc:Bounds x="722" y="125" width="56" height="27" />
        </bpmndi:BPMNLabel>
      </bpmndi:BPMNShape>
      <bpmndi:BPMNShape id="Activity_0stlxg6_di" bpmnElement="Activity_0stlxg6">
        <dc:Bounds x="820" y="140" width="100" height="80" />
        <bpmndi:BPMNLabel />
      </bpmndi:BPMNShape>
      <bpmndi:BPMNShape id="Event_1cl1143_di" bpmnElement="Event_1cl1143">
        <dc:Bounds x="942" y="162" width="36" height="36" />
      </bpmndi:BPMNShape>
      <bpmndi:BPMNShape id="Participant_1i4wr9q_di" bpmnElement="Participant_1i4wr9q" isHorizontal="true">
        <dc:Bounds x="310" y="720" width="860" height="120" />
        <bpmndi:BPMNLabel />
      </bpmndi:BPMNShape>
      <bpmndi:BPMNEdge id="Flow_1aikr6k_di" bpmnElement="Flow_1aikr6k">
        <di:waypoint x="908" y="780" />
        <di:waypoint x="982" y="780" />
      </bpmndi:BPMNEdge>
      <bpmndi:BPMNEdge id="Flow_133a0h2_di" bpmnElement="Flow_133a0h2">
        <di:waypoint x="660" y="780" />
        <di:waypoint x="872" y="780" />
      </bpmndi:BPMNEdge>
      <bpmndi:BPMNEdge id="Flow_1yh41gm_di" bpmnElement="Flow_1yh41gm">
        <di:waypoint x="530" y="780" />
        <di:waypoint x="560" y="780" />
      </bpmndi:BPMNEdge>
      <bpmndi:BPMNEdge id="Flow_1xwcqq4_di" bpmnElement="Flow_1xwcqq4">
        <di:waypoint x="398" y="780" />
        <di:waypoint x="430" y="780" />
      </bpmndi:BPMNEdge>
      <bpmndi:BPMNShape id="Activity_1xzi07x_di" bpmnElement="Activity_1xzi07x">
        <dc:Bounds x="430" y="740" width="100" height="80" />
        <bpmndi:BPMNLabel />
      </bpmndi:BPMNShape>
      <bpmndi:BPMNShape id="Activity_122w44t_di" bpmnElement="Activity_122w44t">
        <dc:Bounds x="560" y="740" width="100" height="80" />
        <bpmndi:BPMNLabel />
      </bpmndi:BPMNShape>
      <bpmndi:BPMNShape id="Event_0ir28nz_di" bpmnElement="Event_03tlx30">
        <dc:Bounds x="872" y="762" width="36" height="36" />
        <bpmndi:BPMNLabel>
          <dc:Bounds x="854" y="735.5" width="71" height="27" />
        </bpmndi:BPMNLabel>
      </bpmndi:BPMNShape>
      <bpmndi:BPMNShape id="Event_1q7mxgi_di" bpmnElement="Event_1q7mxgi">
        <dc:Bounds x="982" y="762" width="36" height="36" />
      </bpmndi:BPMNShape>
      <bpmndi:BPMNShape id="Event_1fpku1c_di" bpmnElement="Event_1fpku1c">
        <dc:Bounds x="362" y="762" width="36" height="36" />
      </bpmndi:BPMNShape>
      <bpmndi:BPMNShape id="Participant_1y4ojzx_di" bpmnElement="Participant_1y4ojzx" isHorizontal="true">
        <dc:Bounds x="322" y="1410" width="828" height="230" />
        <bpmndi:BPMNLabel />
      </bpmndi:BPMNShape>
      <bpmndi:BPMNEdge id="Flow_17cs80j_di" bpmnElement="Flow_17cs80j">
        <di:waypoint x="1070" y="1580" />
        <di:waypoint x="1092" y="1580" />
      </bpmndi:BPMNEdge>
      <bpmndi:BPMNEdge id="Flow_035q8og_di" bpmnElement="Flow_035q8og">
        <di:waypoint x="1070" y="1470" />
        <di:waypoint x="1092" y="1470" />
      </bpmndi:BPMNEdge>
      <bpmndi:BPMNEdge id="Flow_1cjeqn5_di" bpmnElement="Flow_1cjeqn5">
        <di:waypoint x="920" y="1545" />
        <di:waypoint x="920" y="1580" />
        <di:waypoint x="970" y="1580" />
      </bpmndi:BPMNEdge>
      <bpmndi:BPMNEdge id="Flow_1howe09_di" bpmnElement="Flow_1howe09">
        <di:waypoint x="920" y="1495" />
        <di:waypoint x="920" y="1470" />
        <di:waypoint x="970" y="1470" />
      </bpmndi:BPMNEdge>
      <bpmndi:BPMNEdge id="Flow_1emmyoa_di" bpmnElement="Flow_1emmyoa">
        <di:waypoint x="880" y="1520" />
        <di:waypoint x="895" y="1520" />
      </bpmndi:BPMNEdge>
      <bpmndi:BPMNEdge id="Flow_0kof9ze_di" bpmnElement="Flow_0kof9ze">
        <di:waypoint x="720" y="1520" />
        <di:waypoint x="844" y="1520" />
      </bpmndi:BPMNEdge>
      <bpmndi:BPMNEdge id="Flow_0tiytpb_di" bpmnElement="Flow_0tiytpb">
        <di:waypoint x="588" y="1520" />
        <di:waypoint x="620" y="1520" />
      </bpmndi:BPMNEdge>
      <bpmndi:BPMNEdge id="Flow_07xbxb3_di" bpmnElement="Flow_07xbxb3">
        <di:waypoint x="530" y="1520" />
        <di:waypoint x="552" y="1520" />
      </bpmndi:BPMNEdge>
      <bpmndi:BPMNEdge id="Flow_1jgzt08_di" bpmnElement="Flow_1jgzt08">
        <di:waypoint x="408" y="1520" />
        <di:waypoint x="430" y="1520" />
      </bpmndi:BPMNEdge>
      <bpmndi:BPMNShape id="Activity_09sm35v_di" bpmnElement="Activity_09sm35v">
        <dc:Bounds x="620" y="1480" width="100" height="80" />
        <bpmndi:BPMNLabel />
      </bpmndi:BPMNShape>
      <bpmndi:BPMNShape id="Activity_0sycycj_di" bpmnElement="Activity_0sycycj">
        <dc:Bounds x="430" y="1480" width="100" height="80" />
        <bpmndi:BPMNLabel />
      </bpmndi:BPMNShape>
      <bpmndi:BPMNShape id="Event_17xz872_di" bpmnElement="Event_17xz872">
        <dc:Bounds x="372" y="1502" width="36" height="36" />
      </bpmndi:BPMNShape>
      <bpmndi:BPMNShape id="Gateway_0g54l0d_di" bpmnElement="Gateway_0g54l0d" isMarkerVisible="true">
        <dc:Bounds x="895" y="1495" width="50" height="50" />
        <bpmndi:BPMNLabel>
          <dc:Bounds x="949" y="1511" width="82" height="27" />
        </bpmndi:BPMNLabel>
      </bpmndi:BPMNShape>
      <bpmndi:BPMNShape id="Event_166crse_di" bpmnElement="Event_0svwc4m">
        <dc:Bounds x="844" y="1502" width="36" height="36" />
        <bpmndi:BPMNLabel>
          <dc:Bounds x="820" y="1442" width="85" height="53" />
        </bpmndi:BPMNLabel>
      </bpmndi:BPMNShape>
      <bpmndi:BPMNShape id="Activity_0gz5owg_di" bpmnElement="Activity_0gz5owg">
        <dc:Bounds x="970" y="1430" width="100" height="80" />
        <bpmndi:BPMNLabel />
      </bpmndi:BPMNShape>
      <bpmndi:BPMNShape id="Event_0mcxd1f_di" bpmnElement="Event_0mcxd1f">
        <dc:Bounds x="1092" y="1562" width="36" height="36" />
      </bpmndi:BPMNShape>
      <bpmndi:BPMNShape id="Event_184wi51_di" bpmnElement="Event_184wi51">
        <dc:Bounds x="1092" y="1452" width="36" height="36" />
      </bpmndi:BPMNShape>
      <bpmndi:BPMNShape id="Event_0t3ffn1_di" bpmnElement="Event_0yk1fy2">
        <dc:Bounds x="552" y="1502" width="36" height="36" />
        <bpmndi:BPMNLabel>
          <dc:Bounds x="544" y="1478" width="51" height="14" />
        </bpmndi:BPMNLabel>
      </bpmndi:BPMNShape>
      <bpmndi:BPMNShape id="Activity_00git2q_di" bpmnElement="Activity_0yxm5u7">
        <dc:Bounds x="970" y="1540" width="100" height="80" />
        <bpmndi:BPMNLabel />
      </bpmndi:BPMNShape>
      <bpmndi:BPMNShape id="Participant_19aqd8t_di" bpmnElement="Participant_19aqd8t" isHorizontal="true">
        <dc:Bounds x="160" y="2020" width="620" height="210" />
        <bpmndi:BPMNLabel />
      </bpmndi:BPMNShape>
      <bpmndi:BPMNEdge id="Flow_175s3k4_di" bpmnElement="Flow_175s3k4">
        <di:waypoint x="640" y="2170" />
        <di:waypoint x="662" y="2170" />
      </bpmndi:BPMNEdge>
      <bpmndi:BPMNEdge id="Flow_082tcck_di" bpmnElement="Flow_082tcck">
        <di:waypoint x="248" y="2110" />
        <di:waypoint x="270" y="2110" />
      </bpmndi:BPMNEdge>
      <bpmndi:BPMNEdge id="Flow_0og9wjk_di" bpmnElement="Flow_0og9wjk">
        <di:waypoint x="500" y="2085" />
        <di:waypoint x="500" y="2070" />
        <di:waypoint x="602" y="2070" />
        <bpmndi:BPMNLabel>
          <dc:Bounds x="508" y="2072" width="17" height="14" />
        </bpmndi:BPMNLabel>
      </bpmndi:BPMNEdge>
      <bpmndi:BPMNEdge id="Flow_0a7axw5_di" bpmnElement="Flow_0a7axw5">
        <di:waypoint x="458" y="2110" />
        <di:waypoint x="475" y="2110" />
      </bpmndi:BPMNEdge>
      <bpmndi:BPMNEdge id="Flow_0f1dduj_di" bpmnElement="Flow_0f1dduj">
        <di:waypoint x="500" y="2135" />
        <di:waypoint x="500" y="2170" />
        <di:waypoint x="540" y="2170" />
        <bpmndi:BPMNLabel>
          <dc:Bounds x="504" y="2149" width="23" height="14" />
        </bpmndi:BPMNLabel>
      </bpmndi:BPMNEdge>
      <bpmndi:BPMNEdge id="Flow_004x3v2_di" bpmnElement="Flow_004x3v2">
        <di:waypoint x="370" y="2110" />
        <di:waypoint x="422" y="2110" />
      </bpmndi:BPMNEdge>
      <bpmndi:BPMNShape id="Event_1moqtok_di" bpmnElement="Event_1moqtok">
        <dc:Bounds x="212" y="2092" width="36" height="36" />
      </bpmndi:BPMNShape>
      <bpmndi:BPMNShape id="Activity_1w6u0nf_di" bpmnElement="Activity_1w6u0nf">
        <dc:Bounds x="270" y="2070" width="100" height="80" />
        <bpmndi:BPMNLabel />
      </bpmndi:BPMNShape>
      <bpmndi:BPMNShape id="Event_1d9wbjw_di" bpmnElement="Event_0qodco0">
        <dc:Bounds x="422" y="2092" width="36" height="36" />
        <bpmndi:BPMNLabel>
          <dc:Bounds x="397" y="2042" width="85" height="40" />
        </bpmndi:BPMNLabel>
      </bpmndi:BPMNShape>
      <bpmndi:BPMNShape id="Gateway_1au0txs_di" bpmnElement="Gateway_1au0txs" isMarkerVisible="true">
        <dc:Bounds x="475" y="2085" width="50" height="50" />
        <bpmndi:BPMNLabel>
          <dc:Bounds x="532" y="2096" width="68" height="27" />
        </bpmndi:BPMNLabel>
      </bpmndi:BPMNShape>
      <bpmndi:BPMNShape id="Event_0c0ryet_di" bpmnElement="Event_0c0ryet">
        <dc:Bounds x="602" y="2052" width="36" height="36" />
      </bpmndi:BPMNShape>
      <bpmndi:BPMNShape id="Event_1gl1a8h_di" bpmnElement="Event_1gl1a8h">
        <dc:Bounds x="662" y="2152" width="36" height="36" />
      </bpmndi:BPMNShape>
      <bpmndi:BPMNShape id="Activity_1qhzo76_di" bpmnElement="Activity_1xdi2gd">
        <dc:Bounds x="540" y="2130" width="100" height="80" />
        <bpmndi:BPMNLabel />
      </bpmndi:BPMNShape>
      <bpmndi:BPMNShape id="Participant_1v9itb3_di" bpmnElement="Participant_1v9itb3" isHorizontal="true">
        <dc:Bounds x="160" y="2250" width="620" height="120" />
        <bpmndi:BPMNLabel />
      </bpmndi:BPMNShape>
      <bpmndi:BPMNEdge id="Flow_1938ugg_di" bpmnElement="Flow_1938ugg">
        <di:waypoint x="700" y="2310" />
        <di:waypoint x="722" y="2310" />
      </bpmndi:BPMNEdge>
      <bpmndi:BPMNEdge id="Flow_1ykoyo4_di" bpmnElement="Flow_1ykoyo4">
        <di:waypoint x="370" y="2310" />
        <di:waypoint x="600" y="2310" />
      </bpmndi:BPMNEdge>
      <bpmndi:BPMNEdge id="Flow_1x70xdc_di" bpmnElement="Flow_1x70xdc">
        <di:waypoint x="248" y="2310" />
        <di:waypoint x="270" y="2310" />
      </bpmndi:BPMNEdge>
      <bpmndi:BPMNShape id="Activity_00xvm2v_di" bpmnElement="Activity_00xvm2v">
        <dc:Bounds x="270" y="2270" width="100" height="80" />
        <bpmndi:BPMNLabel />
      </bpmndi:BPMNShape>
      <bpmndi:BPMNShape id="Event_0diuutq_di" bpmnElement="Event_0diuutq">
        <dc:Bounds x="212" y="2292" width="36" height="36" />
      </bpmndi:BPMNShape>
      <bpmndi:BPMNShape id="Event_08jpgje_di" bpmnElement="Event_08jpgje">
        <dc:Bounds x="722" y="2292" width="36" height="36" />
      </bpmndi:BPMNShape>
      <bpmndi:BPMNShape id="Activity_04luhr1_di" bpmnElement="Activity_04luhr1">
        <dc:Bounds x="600" y="2270" width="100" height="80" />
        <bpmndi:BPMNLabel />
      </bpmndi:BPMNShape>
      <bpmndi:BPMNShape id="Participant_1qz5lw9_di" bpmnElement="Participant_1qz5lw9" isHorizontal="true">
        <dc:Bounds x="250" y="260" width="750" height="140" />
        <bpmndi:BPMNLabel />
      </bpmndi:BPMNShape>
      <bpmndi:BPMNEdge id="Flow_13hbis4_di" bpmnElement="Flow_13hbis4">
        <di:waypoint x="488" y="320" />
        <di:waypoint x="512" y="320" />
      </bpmndi:BPMNEdge>
      <bpmndi:BPMNEdge id="Flow_1gp6rb2_di" bpmnElement="Flow_1gp6rb2">
        <di:waypoint x="920" y="320" />
        <di:waypoint x="942" y="320" />
      </bpmndi:BPMNEdge>
      <bpmndi:BPMNEdge id="Flow_1ksgskd_di" bpmnElement="Flow_1ksgskd">
        <di:waypoint x="800" y="320" />
        <di:waypoint x="820" y="320" />
      </bpmndi:BPMNEdge>
      <bpmndi:BPMNEdge id="Flow_1ggyop5_di" bpmnElement="Flow_1ggyop5">
        <di:waypoint x="548" y="320" />
        <di:waypoint x="580" y="320" />
      </bpmndi:BPMNEdge>
      <bpmndi:BPMNEdge id="Flow_0ro0uz0_di" bpmnElement="Flow_0ro0uz0">
        <di:waypoint x="680" y="320" />
        <di:waypoint x="700" y="320" />
      </bpmndi:BPMNEdge>
      <bpmndi:BPMNShape id="Activity_0hjon9f_di" bpmnElement="Activity_0hjon9f">
        <dc:Bounds x="580" y="280" width="100" height="80" />
        <bpmndi:BPMNLabel />
      </bpmndi:BPMNShape>
      <bpmndi:BPMNShape id="Event_0u5n3j9_di" bpmnElement="Event_1aun9wz">
        <dc:Bounds x="512" y="302" width="36" height="36" />
        <bpmndi:BPMNLabel>
          <dc:Bounds x="470" y="346" width="80" height="27" />
        </bpmndi:BPMNLabel>
      </bpmndi:BPMNShape>
      <bpmndi:BPMNShape id="Event_1bew11v_di" bpmnElement="Event_1bew11v">
        <dc:Bounds x="452" y="302" width="36" height="36" />
      </bpmndi:BPMNShape>
      <bpmndi:BPMNShape id="Activity_1tu0bt4_di" bpmnElement="Activity_1tu0bt4">
        <dc:Bounds x="700" y="280" width="100" height="80" />
        <bpmndi:BPMNLabel />
      </bpmndi:BPMNShape>
      <bpmndi:BPMNShape id="Activity_08ddrgz_di" bpmnElement="Activity_08ddrgz">
        <dc:Bounds x="820" y="280" width="100" height="80" />
        <bpmndi:BPMNLabel />
      </bpmndi:BPMNShape>
      <bpmndi:BPMNShape id="Event_1av4hqo_di" bpmnElement="Event_1av4hqo">
        <dc:Bounds x="942" y="302" width="36" height="36" />
      </bpmndi:BPMNShape>
      <bpmndi:BPMNShape id="Participant_0vy1hmr_di" bpmnElement="Participant_0vy1hmr" isHorizontal="true">
        <dc:Bounds x="310" y="850" width="860" height="140" />
        <bpmndi:BPMNLabel />
      </bpmndi:BPMNShape>
      <bpmndi:BPMNEdge id="Flow_02kwase_di" bpmnElement="Flow_02kwase">
        <di:waypoint x="940" y="920" />
        <di:waypoint x="982" y="920" />
      </bpmndi:BPMNEdge>
      <bpmndi:BPMNEdge id="Flow_1rspw6u_di" bpmnElement="Flow_1rspw6u">
        <di:waypoint x="660" y="920" />
        <di:waypoint x="840" y="920" />
      </bpmndi:BPMNEdge>
      <bpmndi:BPMNEdge id="Flow_04urjv1_di" bpmnElement="Flow_04urjv1">
        <di:waypoint x="530" y="920" />
        <di:waypoint x="560" y="920" />
      </bpmndi:BPMNEdge>
      <bpmndi:BPMNEdge id="Flow_0ae2sql_di" bpmnElement="Flow_0ae2sql">
        <di:waypoint x="398" y="920" />
        <di:waypoint x="430" y="920" />
      </bpmndi:BPMNEdge>
      <bpmndi:BPMNShape id="Activity_0wetik6_di" bpmnElement="Activity_0wetik6">
        <dc:Bounds x="430" y="880" width="100" height="80" />
        <bpmndi:BPMNLabel />
      </bpmndi:BPMNShape>
      <bpmndi:BPMNShape id="Activity_0jmxtpe_di" bpmnElement="Activity_0jmxtpe">
        <dc:Bounds x="560" y="880" width="100" height="80" />
        <bpmndi:BPMNLabel />
      </bpmndi:BPMNShape>
      <bpmndi:BPMNShape id="Activity_00j0ekm_di" bpmnElement="Activity_00j0ekm">
        <dc:Bounds x="840" y="880" width="100" height="80" />
        <bpmndi:BPMNLabel />
      </bpmndi:BPMNShape>
      <bpmndi:BPMNShape id="Event_1479r18_di" bpmnElement="Event_1479r18">
        <dc:Bounds x="362" y="902" width="36" height="36" />
      </bpmndi:BPMNShape>
      <bpmndi:BPMNShape id="Event_08nn8w2_di" bpmnElement="Event_08nn8w2">
        <dc:Bounds x="982" y="902" width="36" height="36" />
      </bpmndi:BPMNShape>
      <bpmndi:BPMNShape id="Participant_130pxgx_di" bpmnElement="Participant_130pxgx" isHorizontal="true">
        <dc:Bounds x="310" y="1010" width="860" height="110" />
        <bpmndi:BPMNLabel />
      </bpmndi:BPMNShape>
      <bpmndi:BPMNEdge id="Flow_1ts6qy3_di" bpmnElement="Flow_1ts6qy3">
        <di:waypoint x="418" y="1060" />
        <di:waypoint x="462" y="1060" />
      </bpmndi:BPMNEdge>
      <bpmndi:BPMNEdge id="Flow_0o8971f_di" bpmnElement="Flow_0o8971f">
        <di:waypoint x="1080" y="1060" />
        <di:waypoint x="1102" y="1060" />
      </bpmndi:BPMNEdge>
      <bpmndi:BPMNEdge id="Flow_1y2azi6_di" bpmnElement="Flow_1y2azi6">
        <di:waypoint x="940" y="1060" />
        <di:waypoint x="980" y="1060" />
      </bpmndi:BPMNEdge>
      <bpmndi:BPMNEdge id="Flow_0qne4bt_di" bpmnElement="Flow_0qne4bt">
        <di:waypoint x="628" y="1060" />
        <di:waypoint x="690" y="1060" />
      </bpmndi:BPMNEdge>
      <bpmndi:BPMNEdge id="Flow_0gnk705_di" bpmnElement="Flow_0gnk705">
        <di:waypoint x="498" y="1060" />
        <di:waypoint x="592" y="1060" />
      </bpmndi:BPMNEdge>
      <bpmndi:BPMNEdge id="Flow_1ydqrdl_di" bpmnElement="Flow_1ydqrdl">
        <di:waypoint x="790" y="1060" />
        <di:waypoint x="840" y="1060" />
      </bpmndi:BPMNEdge>
      <bpmndi:BPMNShape id="Event_13ngoiv_di" bpmnElement="Event_1q82ir0">
        <dc:Bounds x="462" y="1042" width="36" height="36" />
        <bpmndi:BPMNLabel>
          <dc:Bounds x="441" y="1085" width="78" height="27" />
        </bpmndi:BPMNLabel>
      </bpmndi:BPMNShape>
      <bpmndi:BPMNShape id="Event_1kpem4k_di" bpmnElement="Event_1olwm48">
        <dc:Bounds x="592" y="1042" width="36" height="36" />
        <bpmndi:BPMNLabel>
          <dc:Bounds x="566" y="1085" width="89" height="14" />
        </bpmndi:BPMNLabel>
      </bpmndi:BPMNShape>
      <bpmndi:BPMNShape id="Activity_1rr4ahn_di" bpmnElement="Activity_1rr4ahn">
        <dc:Bounds x="690" y="1020" width="100" height="80" />
        <bpmndi:BPMNLabel />
      </bpmndi:BPMNShape>
      <bpmndi:BPMNShape id="Activity_0roy4gf_di" bpmnElement="Activity_0roy4gf">
        <dc:Bounds x="840" y="1020" width="100" height="80" />
        <bpmndi:BPMNLabel />
      </bpmndi:BPMNShape>
      <bpmndi:BPMNShape id="Activity_1o3m10g_di" bpmnElement="Activity_1o3m10g">
        <dc:Bounds x="980" y="1020" width="100" height="80" />
        <bpmndi:BPMNLabel />
      </bpmndi:BPMNShape>
      <bpmndi:BPMNShape id="Event_1tzldbd_di" bpmnElement="Event_1tzldbd">
        <dc:Bounds x="1102" y="1042" width="36" height="36" />
      </bpmndi:BPMNShape>
      <bpmndi:BPMNShape id="Event_12anm3q_di" bpmnElement="Event_12anm3q">
        <dc:Bounds x="382" y="1042" width="36" height="36" />
      </bpmndi:BPMNShape>
      <bpmndi:BPMNShape id="Participant_1vyttiw_di" bpmnElement="Participant_1vyttiw" isHorizontal="true">
        <dc:Bounds x="322" y="1660" width="828" height="200" />
        <bpmndi:BPMNLabel />
      </bpmndi:BPMNShape>
      <bpmndi:BPMNEdge id="Flow_0wnxuyl_di" bpmnElement="Flow_0wnxuyl">
        <di:waypoint x="1072" y="1800" />
        <di:waypoint x="1092" y="1800" />
      </bpmndi:BPMNEdge>
      <bpmndi:BPMNEdge id="Flow_0gz9e21_di" bpmnElement="Flow_0gz9e21">
        <di:waypoint x="952" y="1715" />
        <di:waypoint x="952" y="1700" />
        <di:waypoint x="1004" y="1700" />
      </bpmndi:BPMNEdge>
      <bpmndi:BPMNEdge id="Flow_0opddfk_di" bpmnElement="Flow_0opddfk">
        <di:waypoint x="952" y="1765" />
        <di:waypoint x="952" y="1800" />
        <di:waypoint x="972" y="1800" />
      </bpmndi:BPMNEdge>
      <bpmndi:BPMNEdge id="Flow_1lkb9hs_di" bpmnElement="Flow_1lkb9hs">
        <di:waypoint x="912" y="1740" />
        <di:waypoint x="927" y="1740" />
      </bpmndi:BPMNEdge>
      <bpmndi:BPMNEdge id="Flow_0ogdt2m_di" bpmnElement="Flow_0ogdt2m">
        <di:waypoint x="670" y="1740" />
        <di:waypoint x="692" y="1740" />
      </bpmndi:BPMNEdge>
      <bpmndi:BPMNEdge id="Flow_13vm9fh_di" bpmnElement="Flow_13vm9fh">
        <di:waypoint x="792" y="1740" />
        <di:waypoint x="812" y="1740" />
      </bpmndi:BPMNEdge>
      <bpmndi:BPMNEdge id="Flow_0t2gwlb_di" bpmnElement="Flow_0t2gwlb">
        <di:waypoint x="612" y="1740" />
        <di:waypoint x="634" y="1740" />
      </bpmndi:BPMNEdge>
      <bpmndi:BPMNEdge id="Flow_1qxn7iz_di" bpmnElement="Flow_1qxn7iz">
        <di:waypoint x="490" y="1740" />
        <di:waypoint x="512" y="1740" />
      </bpmndi:BPMNEdge>
      <bpmndi:BPMNEdge id="Flow_0jyslob_di" bpmnElement="Flow_0jyslob">
        <di:waypoint x="410" y="1740" />
        <di:waypoint x="454" y="1740" />
      </bpmndi:BPMNEdge>
      <bpmndi:BPMNShape id="Activity_0brploz_di" bpmnElement="Activity_0brploz">
        <dc:Bounds x="512" y="1700" width="100" height="80" />
        <bpmndi:BPMNLabel />
      </bpmndi:BPMNShape>
      <bpmndi:BPMNShape id="Event_0p6fz64_di" bpmnElement="Event_1x98il0">
        <dc:Bounds x="634" y="1722" width="36" height="36" />
      </bpmndi:BPMNShape>
      <bpmndi:BPMNShape id="Activity_05k66ud_di" bpmnElement="Activity_05k66ud">
        <dc:Bounds x="692" y="1700" width="100" height="80" />
        <bpmndi:BPMNLabel />
      </bpmndi:BPMNShape>
      <bpmndi:BPMNShape id="Activity_0o9um4a_di" bpmnElement="Activity_0o9um4a">
        <dc:Bounds x="812" y="1700" width="100" height="80" />
        <bpmndi:BPMNLabel />
      </bpmndi:BPMNShape>
      <bpmndi:BPMNShape id="Gateway_0kf4lmc_di" bpmnElement="Gateway_0kf4lmc" isMarkerVisible="true">
        <dc:Bounds x="927" y="1715" width="50" height="50" />
        <bpmndi:BPMNLabel>
          <dc:Bounds x="981" y="1730" width="82" height="27" />
        </bpmndi:BPMNLabel>
      </bpmndi:BPMNShape>
      <bpmndi:BPMNShape id="Event_00somzq_di" bpmnElement="Event_00somzq">
        <dc:Bounds x="1004" y="1682" width="36" height="36" />
      </bpmndi:BPMNShape>
      <bpmndi:BPMNShape id="Event_01veat0_di" bpmnElement="Event_02mpwh9">
        <dc:Bounds x="454" y="1722" width="36" height="36" />
        <bpmndi:BPMNLabel>
          <dc:Bounds x="431" y="1765" width="82" height="27" />
        </bpmndi:BPMNLabel>
      </bpmndi:BPMNShape>
      <bpmndi:BPMNShape id="Event_0r36hsc_di" bpmnElement="Event_0r36hsc">
        <dc:Bounds x="374" y="1722" width="36" height="36" />
      </bpmndi:BPMNShape>
      <bpmndi:BPMNShape id="Activity_0jwabgr_di" bpmnElement="Activity_0jwabgr">
        <dc:Bounds x="972" y="1760" width="100" height="80" />
        <bpmndi:BPMNLabel />
      </bpmndi:BPMNShape>
      <bpmndi:BPMNShape id="Event_0ggygu4_di" bpmnElement="Event_0ggygu4">
        <dc:Bounds x="1092" y="1782" width="36" height="36" />
      </bpmndi:BPMNShape>
      <bpmndi:BPMNShape id="Participant_1kfebkr_di" bpmnElement="Participant_1kfebkr" isHorizontal="true">
        <dc:Bounds x="160" y="2390" width="620" height="130" />
        <bpmndi:BPMNLabel />
      </bpmndi:BPMNShape>
      <bpmndi:BPMNEdge id="Flow_1h8a7oz_di" bpmnElement="Flow_1h8a7oz">
        <di:waypoint x="700" y="2450" />
        <di:waypoint x="722" y="2450" />
      </bpmndi:BPMNEdge>
      <bpmndi:BPMNEdge id="Flow_10t54yj_di" bpmnElement="Flow_10t54yj">
        <di:waypoint x="580" y="2450" />
        <di:waypoint x="600" y="2450" />
      </bpmndi:BPMNEdge>
      <bpmndi:BPMNEdge id="Flow_1dvqa4t_di" bpmnElement="Flow_1dvqa4t">
        <di:waypoint x="460" y="2450" />
        <di:waypoint x="480" y="2450" />
      </bpmndi:BPMNEdge>
      <bpmndi:BPMNEdge id="Flow_0d6wsf7_di" bpmnElement="Flow_0d6wsf7">
        <di:waypoint x="328" y="2450" />
        <di:waypoint x="360" y="2450" />
      </bpmndi:BPMNEdge>
      <bpmndi:BPMNEdge id="Flow_1jiovjs_di" bpmnElement="Flow_1jiovjs">
        <di:waypoint x="268" y="2450" />
        <di:waypoint x="292" y="2450" />
      </bpmndi:BPMNEdge>
      <bpmndi:BPMNShape id="Activity_105jyw9_di" bpmnElement="Activity_105jyw9">
        <dc:Bounds x="360" y="2410" width="100" height="80" />
        <bpmndi:BPMNLabel />
      </bpmndi:BPMNShape>
      <bpmndi:BPMNShape id="Activity_0x3av0r_di" bpmnElement="Activity_0x3av0r">
        <dc:Bounds x="480" y="2410" width="100" height="80" />
        <bpmndi:BPMNLabel />
      </bpmndi:BPMNShape>
      <bpmndi:BPMNShape id="Activity_0rr2ntd_di" bpmnElement="Activity_0rr2ntd">
        <dc:Bounds x="600" y="2410" width="100" height="80" />
        <bpmndi:BPMNLabel />
      </bpmndi:BPMNShape>
      <bpmndi:BPMNShape id="Event_08vyq8t_di" bpmnElement="Event_0q9sl0u">
        <dc:Bounds x="292" y="2432" width="36" height="36" />
        <bpmndi:BPMNLabel>
          <dc:Bounds x="266" y="2475" width="88" height="40" />
        </bpmndi:BPMNLabel>
      </bpmndi:BPMNShape>
      <bpmndi:BPMNShape id="Event_13gaqac_di" bpmnElement="Event_13gaqac">
        <dc:Bounds x="232" y="2432" width="36" height="36" />
      </bpmndi:BPMNShape>
      <bpmndi:BPMNShape id="Event_02vi0f0_di" bpmnElement="Event_02vi0f0">
        <dc:Bounds x="722" y="2432" width="36" height="36" />
      </bpmndi:BPMNShape>
      <bpmndi:BPMNEdge id="Flow_0my03y7_di" bpmnElement="Flow_0my03y7">
        <di:waypoint x="530" y="220" />
        <di:waypoint x="530" y="302" />
      </bpmndi:BPMNEdge>
      <bpmndi:BPMNEdge id="Flow_0qtz3tc_di" bpmnElement="Flow_0qtz3tc">
        <di:waypoint x="750" y="280" />
        <di:waypoint x="750" y="198" />
      </bpmndi:BPMNEdge>
      <bpmndi:BPMNEdge id="Flow_1vuonnm_di" bpmnElement="Flow_1vuonnm">
        <di:waypoint x="480" y="960" />
        <di:waypoint x="480" y="1042" />
      </bpmndi:BPMNEdge>
      <bpmndi:BPMNEdge id="Flow_0o9f1ex_di" bpmnElement="Flow_0o9f1ex">
        <di:waypoint x="610" y="960" />
        <di:waypoint x="610" y="1042" />
      </bpmndi:BPMNEdge>
      <bpmndi:BPMNEdge id="Flow_1u5p5un_di" bpmnElement="Flow_1u5p5un">
        <di:waypoint x="890" y="1020" />
        <di:waypoint x="890" y="960" />
      </bpmndi:BPMNEdge>
      <bpmndi:BPMNEdge id="Flow_1llkq3l_di" bpmnElement="Flow_1llkq3l">
        <di:waypoint x="480" y="820" />
        <di:waypoint x="480" y="880" />
      </bpmndi:BPMNEdge>
      <bpmndi:BPMNEdge id="Flow_1mq2na5_di" bpmnElement="Flow_1mq2na5">
        <di:waypoint x="610" y="820" />
        <di:waypoint x="610" y="880" />
      </bpmndi:BPMNEdge>
      <bpmndi:BPMNEdge id="Flow_04ajb0b_di" bpmnElement="Flow_04ajb0b">
        <di:waypoint x="890" y="880" />
        <di:waypoint x="890" y="798" />
      </bpmndi:BPMNEdge>
      <bpmndi:BPMNEdge id="Flow_03h8k1v_di" bpmnElement="Flow_03h8k1v">
        <di:waypoint x="472" y="1560" />
        <di:waypoint x="472" y="1722" />
      </bpmndi:BPMNEdge>
      <bpmndi:BPMNEdge id="Flow_0yhn1hn_di" bpmnElement="Flow_0yhn1hn">
        <di:waypoint x="570" y="1700" />
        <di:waypoint x="570" y="1538" />
      </bpmndi:BPMNEdge>
      <bpmndi:BPMNEdge id="Flow_1fb3w6c_di" bpmnElement="Flow_1fb3w6c">
        <di:waypoint x="652" y="1560" />
        <di:waypoint x="652" y="1722" />
      </bpmndi:BPMNEdge>
      <bpmndi:BPMNEdge id="Flow_04qud61_di" bpmnElement="Flow_04qud61">
        <di:waypoint x="862" y="1700" />
        <di:waypoint x="862" y="1538" />
      </bpmndi:BPMNEdge>
      <bpmndi:BPMNEdge id="Flow_0zzf9gk_di" bpmnElement="Flow_0zzf9gk">
        <di:waypoint x="317" y="2150" />
        <di:waypoint x="317" y="2270" />
      </bpmndi:BPMNEdge>
      <bpmndi:BPMNEdge id="Flow_1qxjtpn_di" bpmnElement="Flow_1qxjtpn">
        <di:waypoint x="310" y="2350" />
        <di:waypoint x="310" y="2432" />
      </bpmndi:BPMNEdge>
      <bpmndi:BPMNEdge id="Flow_1n3we8f_di" bpmnElement="Flow_1n3we8f">
        <di:waypoint x="650" y="2410" />
        <di:waypoint x="650" y="2350" />
      </bpmndi:BPMNEdge>
      <bpmndi:BPMNEdge id="Flow_0d3mbes_di" bpmnElement="Flow_0d3mbes">
        <di:waypoint x="650" y="2270" />
        <di:waypoint x="650" y="2240" />
        <di:waypoint x="440" y="2240" />
        <di:waypoint x="440" y="2128" />
      </bpmndi:BPMNEdge>
    </bpmndi:BPMNPlane>
  </bpmndi:BPMNDiagram>
  <bpmndi:BPMNDiagram id="BPMNDiagram_1ydjset">
    <bpmndi:BPMNPlane id="BPMNPlane_1gk3nyo" bpmnElement="Activity_1xdi2gd" />
  </bpmndi:BPMNDiagram>
  <bpmndi:BPMNDiagram id="BPMNDiagram_1gjm47v">
    <bpmndi:BPMNPlane id="BPMNPlane_0qlbz5s" bpmnElement="Activity_0yxm5u7" />
  </bpmndi:BPMNDiagram>
</bpmn:definitions>
